# Supplementary material for: Distinguishing Leptothrix and Sphaerotilus genera by an integrated genomic-phenotypic analysis supported by new Leptothrix genomes
Source: mSystems. 2026 Jun 12;11(7):e01768-25. doi: 10.1128/msystems.01768-25 (PMC13386937; doi:10.1128/msystems.01768-25)
Supplement: Supplemental Tables — Tables S1-S4. [file msystems.01768-25-s0002.xlsx]

## Sheet: Table of Contents
Table	Description
S1	Genome attributes
S2	Average Nucleotide Identity (ANI) and Alignment Fraction (AF) values
S3	Gene annotations
S4	Summary of predicted multiheme cytochrome gene clusters

## Sheet: Table S1
Genome	Accession	References	genome type	Site	Environment	Group	Completeness (%)	Contamination (%)	Total Length (Mb)	GC Content	Number of Genes	Genes per Mb	Number of singleton gene clusters
Leptothrix toolikensis 2A 3300045855 s0	SAMN56631354	this publication	MAG	GG Site; North Slope, AK	Freshwater; iron mat	1	96.54	0.06	2.68	0.61	2543	948.881	1
Leptothrix toolikensis 2B 3300045743 s2	SAMN56631355	this publication	MAG	GG Site; North Slope, AK	Freshwater; iron mat	1	99.81	0.47	2.86	0.61	2679	936.713	11
Leptothrix toolikensis 2C 3300045733 s0	SAMN56631356	this publication	MAG	GG Site; North Slope, AK	Freshwater; iron mat	1	99.35	0	2.87	0.609	2696	939.373	13
Leptothrix toolikensis 2E 3300045995 s8	SAMN56631358	this publication	MAG	GG Site; North Slope, AK	Freshwater; iron mat	1	93.38	1.87	2.67	0.612	2561	959.176	7
Leptothrix ochracea DE1.021	GCF_041083635.1	https://doi.org/10.1128/aem.00599-24	MAG	Savannah River Site; Jackson, SC	Freshwater; iron mat	1	99.3	0	2.96	0.608	2663	900.4	5
Leptothrix ochracea DE2.004	GCF_041083735.1	https://doi.org/10.1128/aem.00599-24	MAG	Savannah River Site; Jackson, SC	Freshwater; iron mat	1	99	0	2.94	0.608	2643	898.6	7
Leptothrix ochracea ISCOA1K.005	GCF_041083795.1	https://doi.org/10.1128/aem.00599-24	MAG	Savannah River Site; Jackson, SC	Freshwater; iron mat	1	97.1	2.25	2.75	0.611	2657	967.1	19
Leptothrix ochracea ISCOB2.007	GCF_041083755.1	https://doi.org/10.1128/aem.00599-24	MAG	Savannah River Site; Jackson, SC	Freshwater; iron mat	1	98.2	1.87	2.59	0.613	2439	941	15
Leptothrix ochracea ISCOC1.001	GCF_041083835.1	https://doi.org/10.1128/aem.00599-24	MAG	Savannah River Site; Jackson, SC	Freshwater; iron mat	1	99	1.03	2.91	0.609	2677	919.9	7
Leptothrix ochracea ISCOC1bead.006	GCF_041083785.1	https://doi.org/10.1128/aem.00599-24	MAG	Savannah River Site; Jackson, SC	Freshwater; iron mat	1	99	0.47	2.92	0.608	2668	913.7	7
Leptothrix ochracea MN2.012	GCF_041083645.1	https://doi.org/10.1128/aem.00599-24	MAG	Savannah River Site; Jackson, SC	Freshwater; iron mat	1	99.5	0	3.01	0.607	2753	914.7	22
Leptothrix ochracea MN3.008	GCF_041083775.1	https://doi.org/10.1128/aem.00599-24	MAG	Savannah River Site; Jackson, SC	Freshwater; iron mat	1	95.8	0.86	2.62	0.611	2475	944.3	55
Leptothrix ochracea SP4.002	GCF_041083655.1	https://doi.org/10.1128/aem.00599-24	MAG	Spruce Point, Boothbay Harbor, Maine	Freshwater; iron mat	1	99.4	0	3.04	0.606	2731	897.2	116
Leptothrix sp. GO SIAct bin 78	SAMN18119932	https://doi.org/10.1128/mra.00504-21	MAG	Germany: Goettingen	wastewater; activated sludge	2	92.9	4.43	4.55	0.686	4443	976	177
Leptothrix discophora CCM2812	GCF_030705305.1	https://doi.org/10.1007/s10482-024-01996-4	Isolate	USA: Sapsucker Woods swamp, Ithaca	Freshwater; iron oxide deposit	2	100	0.23	4.65	0.701	4053	872.3	379
Leptothrix mobilis DSM10617	GCF_004216565.1	https://doi.org/10.25585/1488430 and Genome sequencing as part of The One Thousand Microbial Genomes Phase 4 (KMG IV) project	Isolate	Germany; Bavaria, Chiemsee	Freshwater; sediment	2	100	0.47	4.65	0.69	4084	877.9	311
Leptothrix cholodnii SP-6	GCF_000019785.1	https://doi.org/10.1128/aem.58.12.4001-4010.1992	Isolate	Cornell University; artificial system	Freshwater; iron mat	2	100	0	4.91	0.689	4386	893.4	673
Leptothrix mechoopdaensis BB-3	GCA_053893855.1	https://doi.org/10.1128/mra.01458-25	Isolate	U creek canyon; Centerville CA	Freshwater; iron mat	2	100	0.7	5.07	0.697	4385	865.1	2
Leptothrix mechoopdaensis BB-4	GCA_053893815.1	https://doi.org/10.1128/mra.01458-25	Isolate	U creek canyon; Centerville CA	Freshwater; iron mat	2	99.7	0.7	5.07	0.697	4385	865.1	4
GCA_016703325.1	GCA_016703325.1	https://doi.org/10.1038/s41467-021-22203-2	MAG	Avedøre Wastewater Services; Copenhagen, Denmark	wastewater; activated sludge	2	95.2	0.62	5.65	0.684	5123	907.4	428
Sphaerotilus microaerophilus FB5	GCF_023734135.1	https://doi.org/10.1007/s00203-024-03991-9	Isolate	Yokohama, Japan	wastewater; activated sludge	2	99.5	0.02	6.06	0.692	5176	854.4	1146
Sphaerotilus sp. MN3.004	GCF_041083715.1	https://doi.org/10.1128/aem.00599-24	MAG	Savannah River Site; Jackson, SC	freshwater; iron mat	3	96.3	1.92	3.94	0.68	3906	991.4	175
Sphaerotilus montanus DSM 21226_1	GCF_013299175.1	https://doi.org/10.1038/s41396-020-0676-5	MAG	New Zealand: Wai-iti river, Nelson	freshwater; biofilm	3	95.6	0.33	4	0.681	3773	943.7	283
Sphaerotilus natans DSM22545	GCA_040545355.1	https://doi.org/10.1099/ijs.0.023887-0	Isolate	Russian Federation; Northern Caucasus, Petushok spring	freshwater; sulfide spring	3	99.8	0	4.37	0.699	3912	895.4	0
Sphaerotilus sulfidivorans D501 2	GCF_040545355.1	https://doi.org/10.1007/s00203-020-02158-6	Isolate	Russian Federation; Northern Caucasus, Petushok spring	freshwater; sulfide spring	3	99.8	0	4.37	0.699	3912	895.4	0
Sphaerotilus sulfidivorans D501 1	GCF_013426975.1	https://doi.org/10.1007/s00203-020-02158-6	Isolate	Russian Federation; Northern Caucasus, Petushok spring	freshwater; sulfide spring	3	99.8	0	4.39	0.699	4025	916.1	6
Sphaerotilus hippei DSM566	GCF_003201595.1	https://doi.org/10.1099/ijs.0.023887-0	Isolate	Germany: Goettingen	freshwater; pond water	3	99.8	0.23	4.43	0.7	3988	900.4	802
Sphaerotilus sulfidivorans D507	GCF_008329925.1	https://doi.org/10.1128/mra.01194-19 and https://doi.org/10.1099/ijs.0.023887-0	Isolate	Russian Federation; Northern Caucasus	freshwater; sulfide spring	3	99.8	0	4.43	0.698	3938	888.7	2
Sphaerotilus sp. VAR79 metabat 342	GCF_031429695.1	https://doi.org/10.1002/lno.12415	MAG	Switzerland: Val Roseg glacier stream; 46.4077 N 9.8653 E	freshwater; sediment	3	99.2	0.47	4.54	0.676	4273	941	304
Sphaerotilus sulfidivorans MAG 340	GCF_023150255.1	https://doi.org/10.1016/j.envres.2023.117933	MAG	China:Nanjing; 32.0 N 118.7 E	wastewater; bioreactor	3	100	0	4.58	0.701	4144	905.1	268
Sphaerotilus natans natans DSM6575	GCF_000689195.1	https://doi.org/10.1099/ijs.0.023887-0 and https://doi.org/10.1111/1574-6941.12372	Isolate	country of origin unknown	freshwater; unknown	3	98.5	0.62	4.59	0.699	4200	914.5	14
Sphaerotilus natans ATCC13338	GCF_900156335.1	https://doi.org/10.1099/00207713-46-1-173 and https://doi.org/10.1128/jb.67.3.278-291.1954	Isolate	Bloomington, Indiana	freshwater; unknown	3	100	0	4.63	0.699	4174	901.5	5
Sphaerotilus uruguayifluvii C29	GCF_013294065.1	https://doi.org/10.1007/s10482-024-01996-4	Isolate	Uruguay River water (30° 20′ S, 57° 38′ W)	freshwater; biofilm	3	100	0.47	4.89	0.709	4372	893.9	484
Sphaerotilus montanus HS	GCF_013426955.1	https://doi.org/10.1007/s00203-020-02158-6 and https://doi.org/10.1099/ijs.0.023887-0	Isolate	Russian Federation; Northern Caucasus	freshwater; iron oxide deposit	3	99.4	1.4	4.94	0.682	4514	914.6	20
Sphaerotilus sp. AWA25	GCF_034519685.1	https://doi.org/10.3390/microorganisms11112819	MAG	Chile: Atacama desert; 21.497972 S 68.257028 W	water; salt pan	3	96.3	0	5.03	0.68	4519	898.5	526
Sphaerotilus montanus DSM 21226_2	GCF_013410775.1	https://doi.org/10.1099/ijs.0.023887-0	Isolate	Russian Federation; Northern Caucasus	freshwater; iron oxide deposit	3	99.8	1.4	5.07	0.682	4471	882	26
Leptothrix sp. DE1.014	GCA_041083665.1	https://doi.org/10.1128/aem.00599-24	MAG	Savannah River Site; Jackson, SC	Freshwater; iron mat	outlier	100	0.59	4.69	0.651	4239	904	975
Ca. Intricatilinea gracilis	GCA_016702605.1	https://doi.org/10.1038/s41467-021-22203-2	MAG	Avedøre Wastewater Services; Copenhagen, Denmark	wastewater; activated sludge	outlier	98.1	1.46	5.97	0.664	5257	881.3	1653

## Sheet: Table S2
(A) FastANI v0.1.3	Type Strain:	Leptothrix ochracea MN2.012	Leptothrix ochracea MN2.012	Leptothrix mobilis DSM10617	Leptothrix mobilis DSM10617	Sphaerotilus natans ATCC13338	Sphaerotilus natans ATCC13338
Genome	Group	ANI	AF	ANI	AF	ANI	AF
Leptothrix mechoopdaensis BB-3	2	78.7635	0.311408	89.5881	0.818653	82.6874	0.565763
Leptothrix mechoopdaensis BB-4	2	78.8358	0.31038	89.6089	0.816062	82.6393	0.568407
Leptothrix sp. DE1.014	outlier	79.6427	0.406989	80.9586	0.478627	81.9421	0.518837
Leptothrix ochracea DE1.021	1	98.8083	0.89517	78.4069	0.208549	79.2734	0.215466
Leptothrix ochracea DE2.004	1	98.7975	0.892086	78.4712	0.205311	79.1529	0.220753
Ca. Intricatilinea gracilis	outlier	78.5519	0.299075	80.2852	0.504534	80.2874	0.461335
GCA_016703325.1	2	78.5956	0.334018	81.2548	0.489637	81.3044	0.526107
Leptothrix ochracea ISCOA1K.005	1	99.4019	0.769784	78.4426	0.189119	79.3045	0.19035
Leptothrix ochracea ISCOB2.007	1	99.2886	0.736896	78.5651	0.186528	79.3894	0.19035
Leptothrix ochracea ISCOC1.001	1	99.8104	0.899281	78.5384	0.204016	79.2944	0.208196
Leptothrix ochracea ISCOC1bead.006	1	99.8691	0.903392	78.4749	0.204663	79.1965	0.219432
Leptothrix cholodnii SP-6	2	79.2268	0.376156	83.6826	0.659974	82.7554	0.594184
Leptothrix discophora CCM2812	2	78.8547	0.322713	89.4341	0.818005	82.759	0.567085
Leptothrix sp. GO SIAct bin 78	2	78.4663	0.276465	81.1311	0.415155	81.3541	0.442829
Leptothrix ochracea MN2.012	1			78.5162	0.209197	79.2411	0.21811
Sphaerotilus sp. MN3.004	3	78.9591	0.290853	81.5768	0.426813	83.577	0.507601
Leptothrix ochracea MN3.008	1	99.3252	0.746146	78.4929	0.186528	79.2772	0.196299
Leptothrix ochracea SP4.002	1	98.5304	0.902364	78.4336	0.212435	79.236	0.218771
Sphaerotilus hippei DSM566	3	79.0135	0.336074	82.3247	0.544041	83.4532	0.593523
Sphaerotilus microaerophilus FB5	2	78.8638	0.362795	82.1408	0.534326	82.3108	0.581626
Leptothrix mobilis DSM10617	2	78.5117	0.327852			82.1561	0.547257
Sphaerotilus montanus DSM21226_2	3	79.1414	0.344296	81.8124	0.555052	84.186	0.678784
Sphaerotilus montanus DSM21226_1	3	78.5595	0.304214	81.2343	0.442358	83.1602	0.536682
Sphaerotilus montanus HS	3	79.0653	0.334018	81.7365	0.54987	84.2375	0.663582
Sphaerotilus natans ATCC13338	3	79.097	0.349435	82.2199	0.537565
Sphaerotilus natans DSM22545	3	79.0792	0.331963	82.0693	0.540155	94.8867	0.815598
Sphaerotilus natans natans DSM6575	3	79.1606	0.340185	82.2525	0.524611	99.9161	0.933245
Sphaerotilus sp. AWA25	3	79.1413	0.337102	81.7409	0.507124	83.9602	0.628553
Sphaerotilus sp. VAR 79 metabat 342	3	78.7988	0.347379	81.2504	0.494171	83.275	0.609385
Sphaerotilus sulfidivorans D501 1	3	79.058	0.325797	82.1019	0.529145	94.8477	0.80304
Sphaerotilus sulfidivorans D501 2	3	79.0792	0.331963	82.0693	0.540155	94.8867	0.815598
Sphaerotilus sulfidivorans D507	3	79.0494	0.336074	82.132	0.539508	94.7863	0.820225
Sphaerotilus sulfidivorans MAG 340	3	79.1428	0.323741	82.0655	0.539508	94.8379	0.844679
Sphaerotilus uruguayifluvii C29	3	78.9566	0.347379	82.1917	0.555052	92.3154	0.786517
Leptothrix toolikensis 2A 3300045855 s0	1	90.0081	0.82	78.5196	0.36	78.8659	0.38
Leptothrix toolikensis 2B 3300045743 s2	1	90.0998	0.81	78.4124	0.35	78.9058	0.37
Leptothrix toolikensis 2C 3300045733 s0	1	90.0949	0.82	78.4144	0.35	78.876	0.36
Leptothrix toolikensis 2E 3300045995 s8	1	89.8074	0.84	78.1579	0.34	78.651	0.38
(B) ANIcalculator 2014-127, version 1.0	Type Strain:	Leptothrix ochracea MN2.012	Leptothrix ochracea MN2.012	Leptothrix mobilis DSM10617	Leptothrix mobilis DSM10617	Sphaerotilus natans ATCC13338	Sphaerotilus natans ATCC13338
Genome	Group	ANI	AF	ANI	AF	ANI	AF
Leptothrix mechoopdaensis BB-3	2	76.03	0.43	88.67	0.8	80.74	0.49
Leptothrix mechoopdaensis BB-4	2	76.03	0.43	88.67	0.8	80.74	0.49
Leptothrix sp. DE1.014	outlier	76.94	0.51	78.79	0.46	80.11	0.47
Leptothrix ochracea DE1.021	1	99.04	0.89	75.74	0.29	76.25	0.29
Leptothrix ochracea DE2.004	1	98.99	0.89	75.74	0.29	76.23	0.29
Ca. Intricatilinea gracilis	outlier	75.27	0.44	77.72	0.5	77.98	0.42
GCA_016703325.1	2	75.79	0.42	79.02	0.46	79.63	0.44
Leptothrix ochracea ISCOA1K.005	1	99.68	0.88	75.74	0.28	76.35	0.28
Leptothrix ochracea ISCOB2.007	1	99.53	0.83	75.77	0.28	76.37	0.28
Leptothrix ochracea ISCOC1.001	1	99.89	0.94	75.68	0.29	76.33	0.29
Leptothrix ochracea ISCOC1bead.006	1	99.89	0.94	75.69	0.29	76.33	0.29
Leptothrix cholodnii SP-6	2	76.34	0.47	81.51	0.63	80.64	0.51
Leptothrix discophora CCM2812	2	75.98	0.43	88.34	0.81	80.82	0.48
Leptothrix sp. GO SIAct bin 78	2	75.61	0.39	78.85	0.42	79.38	0.41
Leptothrix ochracea MN2.012	1			75.71	0.29	76.32	0.29
Sphaerotilus sp. MN3.004	3	76.07	0.41	79.2	0.46	81.77	0.54
Leptothrix ochracea MN3.008	1	99.59	0.83	75.8	0.27	76.37	0.27
Leptothrix ochracea SP4.002	1	98.68	0.9	75.73	0.29	76.32	0.29
Sphaerotilus hippei DSM566	3	76.25	0.44	80.01	0.49	81.31	0.52
Sphaerotilus microaerophilus FB5	2	76.11	0.47	79.76	0.51	80.54	0.49
Leptothrix mobilis DSM10617	2	75.73	0.43			80.11	0.48
Sphaerotilus montanus DSM21226_2	3	76.08	0.46	79.43	0.52	82.27	0.64
Sphaerotilus montanus DSM21226_1	3	75.83	0.41	79.06	0.45	81.47	0.53
Sphaerotilus montanus HS	3	76.07	0.46	79.46	0.51	82.31	0.63
Sphaerotilus natans ATCC13338	3	76.29	0.44	80.1	0.49
Sphaerotilus natans DSM22545	3	76.16	0.45	80.03	0.48	94.97	0.78
Sphaerotilus natans natans DSM6575	3	76.36	0.43	80.11	0.48	99.99	0.98
Sphaerotilus sp. AWA25	3	76.14	0.44	79.47	0.48	82.15	0.58
Sphaerotilus sp. VAR 79 metabat 342	3	75.91	0.44	78.94	0.49	81.28	0.59
Sphaerotilus sulfidivorans D501 1	3	76.19	0.45	80.05	0.48	94.97	0.78
Sphaerotilus sulfidivorans D501 2	3	76.16	0.45	80.03	0.48	94.97	0.78
Sphaerotilus sulfidivorans D507	3	76.16	0.45	80.04	0.48	94.97	0.78
Sphaerotilus sulfidivorans MAG 340	3	76.27	0.44	79.95	0.48	94.97	0.81
Sphaerotilus uruguayifluvii C29	3	76.38	0.45	80.15	0.5	91.42	0.76
Leptothrix toolikensis 2A 3300045855 s0	1	88.53	0.75	75.67	0.28	76.26	0.28
Leptothrix toolikensis 2B 3300045743 s2	1	88.56	0.8	75.74	0.29	76.26	0.29
Leptothrix toolikensis 2C 3300045733 s0	1	88.51	0.79	75.72	0.3	76.24	0.29
Leptothrix toolikensis 2E 3300045995 s8	1	88.41	0.75	75.47	0.27	76.05	0.27

## Sheet: Table S3
Category	Gene	Kofam Accession	Ca. Intricatilinea gracilis	Leptothrix sp. DE1.014	Leptothrix toolikensis 2E 3300045995 s8	Leptothrix toolikensis 2A 3300045855 s0	Leptothrix toolikensis 2B 3300045743 s2	Leptothrix toolikensis 2C 3300045733 s0	Leptothrix ochracea MN2.012	Leptothrix ochracea ISCOC1.001	Leptothrix ochracea ISCOC1bead.006	Leptothrix ochracea ISCOA1K.005	Leptothrix ochracea MN3.008	Leptothrix ochracea SP4.002	Leptothrix ochracea DE1.021	Leptothrix ochracea ISCOB2.007	Leptothrix ochracea DE2.004	Sphaerotilus microaerophilus FB5	GCA_016703325.1	Leptothrix sp. GO SIAct bin 78	Leptothrix cholodnii SP6	Leptothrix mobilis DSM10617	Leptothrix discophora CCM2812	Leptothrix mechoopdaensis BB-3	Leptothrix mechoopdaensis BB-4	Sphaerotilus hippei DSM566	Sphaerotilus sp. AWA25	Sphaerotilus montanus DSM21226_1	Sphaerotilus sp. VAR 79 metabat 342	Sphaerotilus sp. MN3 004	Sphaerotilus montanus HS	Sphaerotilus montanus DSM21226_2	Sphaerotilus uruguayifluvii C29	Sphaerotilus natans ATCC13338	Sphaerotilus natans natans DSM6575	Sphaerotilus sulfidivorans MAG 340	Sphaerotilus sulfidivorans D501_1	Sphaerotilus sulfidivorans D501_2	Sphaerotilus sulfidivorans D507	Sphaerotilus natans DSM22545
metal oxidation	cyc1	N/A	1	1	1	1	1	1	1	0	1	1	0	1	1	0	1	0	0	0	0	0	0	0	0	0	0	0	0	0	0	0	0	0	0	0	0	0	0	0
metal oxidation	cyc2 cluster 1	N/A	1	0	1	1	1	1	1	1	1	1	0	1	1	0	1	0	0	0	0	0	0	0	0	0	0	0	0	0	0	0	0	0	0	0	0	0	0	0
metal oxidation	cyc2 cluster 2	N/A	0	2	0	0	0	0	0	0	0	0	0	0	0	0	0	0	0	0	0	0	0	1	1	0	0	0	0	1	0	0	0	0	0	0	0	0	0	0
metal oxidation	foxE	N/A	0	0	0	0	0	0	0	0	0	0	0	0	0	0	0	0	0	0	0	1	0	0	0	0	0	0	0	0	0	0	0	0	0	0	0	0	0	0
metal oxidation	foxY	N/A	0	0	0	0	0	0	0	0	0	0	0	0	0	0	0	0	0	0	0	1	0	0	0	0	0	0	0	0	0	0	0	0	0	0	0	0	0	0
metal oxidation	mtoA	N/A	1	2	1	1	1	1	1	1	1	1	1	1	1	0	0	0	0	0	0	0	0	0	0	0	0	0	0	0	0	0	0	0	0	0	0	0	0	0
metal oxidation	mtoB	N/A	1	2	1	1	1	1	1	1	1	1	1	1	1	0	0	0	0	0	0	0	0	0	0	0	0	0	0	0	0	0	0	0	0	0	0	0	0	0
metal oxidation	mtrC	N/A	1	0	0	0	0	0	0	0	0	0	0	0	0	0	0	0	0	0	0	0	0	0	0	0	0	0	0	0	0	0	0	0	0	0	0	0	0	0
metal oxidation	mcoA	N/A	4	0	0	0	0	0	0	0	0	0	0	0	0	0	0	0	0	0	2	1	2	2	2	0	0	0	0	0	0	0	0	0	0	0	0	0	0	0
metal oxidation	mnxG	N/A	2	0	0	0	0	0	0	0	0	0	0	0	0	0	0	0	0	0	3	2	2	1	1	0	0	0	0	0	0	0	0	0	0	0	0	0	0	0
metal oxidation	mofA	N/A	1	2	3	4	3	3	7	5	6	8	7	4	4	5	4	0	0	0	1	1	1	0	0	0	0	1	0	0	0	0	0	0	0	0	0	0	0	0
metal oxidation	moxA	N/A	1	0	0	0	0	0	0	0	0	0	0	0	0	0	0	1	0	0	1	2	1	1	1	2	2	2	1	1	2	2	2	1	1	1	3	3	3	3
amino acids	livG	K01995	10	11	2	2	2	2	3	2	2	2	2	2	2	2	2	10	19	10	9	6	7	10	10	5	7	10	9	9	7	7	5	6	7	6	5	5	5	5
amino acids	livF	K01996	10	11	2	2	2	2	3	2	2	3	2	2	2	2	2	9	16	10	8	6	6	8	8	5	6	10	9	8	7	7	5	6	5	6	5	5	5	5
amino acids	livH	K01997	10	11	1	2	2	2	2	2	2	2	2	2	2	2	2	10	18	11	9	6	8	10	10	5	7	10	11	8	7	7	5	6	6	6	5	5	5	5
amino acids	livM	K01998	9	9	2	2	2	3	2	2	2	2	2	2	2	2	2	9	16	10	8	5	6	8	8	4	6	9	9	6	5	5	4	4	4	5	4	4	4	4
amino acids	livK	K01999	13	15	3	3	3	3	3	3	3	3	2	3	3	3	3	17	26	14	16	11	10	14	14	6	11	17	16	14	16	12	11	15	16	14	11	11	11	11
acetate	ackA	K00925	1	1	1	0	1	1	1	1	1	1	1	2	1	1	1	2	1	1	2	1	1	1	1	1	1	0	1	1	1	1	1	1	1	1	1	1	1	1
acetate	acs	K01895	1	1	1	1	1	1	1	1	1	1	0	1	1	1	1	2	1	2	1	1	1	1	1	1	1	1	1	1	2	2	1	1	1	1	1	1	1	1
acetate	actP	K14393	3	3	2	2	2	2	4	3	3	2	4	3	3	3	3	4	2	5	2	1	1	1	1	2	3	2	2	3	3	3	3	3	3	5	4	4	4	4
aromatics	pcaB	K01857	1	0	0	0	0	0	0	0	0	0	0	0	0	0	0	0	1	1	1	1	0	0	0	0	0	0	0	0	0	0	0	0	0	0	0	0	0	0
aromatics	pcaC	K01607	3	1	3	1	2	2	2	2	2	2	2	2	2	2	2	2	2	2	2	1	1	0	0	2	2	0	1	2	2	2	3	3	3	2	2	2	2	2
glycerol	ugpA	K05814	1	0	0	0	0	0	0	0	0	0	0	0	0	0	0	1	1	1	0	1	1	1	1	0	0	0	0	0	0	0	0	0	0	0	0	0	0	0
glycerol	ugpB	K05813	1	0	0	0	0	0	0	0	0	0	0	0	0	0	0	1	1	2	0	1	1	1	1	0	0	0	0	0	0	0	0	0	0	0	0	0	0	0
glycerol	ugpE	K05815	1	0	0	0	0	0	0	0	0	0	0	0	0	0	0	1	1	1	0	1	1	1	1	0	0	0	0	0	0	0	0	0	0	0	0	0	0	0
lactate	gntR regulator	K03710	1	1	1	1	1	1	1	1	1	1	1	1	1	1	1	1	2	2	2	2	3	2	2	1	1	1	1	1	1	1	1	1	1	1	1	1	1	1
lactate	lctP	K03303	0	1	1	1	1	1	1	1	1	1	1	1	1	1	1	1	0	0	0	0	0	0	0	1	0	0	0	0	1	1	1	1	1	0	0	0	0	0
lactate	lldD	K00101	1	1	0	1	1	2	0	0	0	0	0	0	0	0	0	1	1	1	1	1	1	1	1	1	2	2	2	2	2	2	2	2	2	2	2	2	2	2
lactate	lldE	K18928	1	1	0	0	0	0	1	1	1	1	1	1	1	1	1	1	1	0	0	0	0	0	0	0	0	0	0	0	0	0	1	1	1	1	1	1	1	1
lactate	lldF	K18929	1	1	0	0	0	0	1	1	1	1	1	1	1	1	1	1	1	0	0	0	0	0	0	0	0	0	0	0	0	0	1	1	1	1	1	1	1	1
lactate	lldG	K00782	1	1	0	0	0	0	1	1	1	1	1	1	1	1	1	1	1	0	0	0	0	0	0	0	0	0	0	0	0	0	1	1	1	1	1	1	1	1
sugars	frcA	K10554	1	1	1	1	1	1	1	1	1	1	1	1	1	1	1	1	1	1	1	1	1	1	1	1	1	1	1	1	1	1	1	1	1	1	1	1	1	1
sugars	frcB	K10552	1	2	1	1	1	1	1	1	1	1	1	1	1	1	1	1	1	1	1	1	1	1	1	1	1	1	1	1	1	1	1	1	1	1	1	1	1	1
sugars	frcC	K10553	1	1	1	1	1	1	1	1	1	1	1	1	1	1	1	1	1	1	1	1	1	1	1	1	1	1	1	1	1	1	1	1	1	1	1	1	1	1
sugars	fucA	K01628	1	0	0	0	0	0	0	0	0	0	0	0	0	0	0	1	0	0	0	0	0	0	0	1	0	0	0	0	0	0	0	0	0	0	0	0	0	0
sugars	gtsA	K17315	1	2	1	1	1	1	1	1	1	1	1	1	1	1	1	1	1	0	2	2	2	2	2	1	2	2	2	2	2	2	1	2	2	1	1	1	1	1
sugars	gtsB	K17316	1	2	1	1	1	1	1	1	1	1	1	1	1	1	1	1	1	0	2	1	2	1	1	1	2	2	2	2	2	2	1	2	2	1	1	1	1	1
sugars	gtsC	K17317	1	2	1	1	1	1	1	1	1	2	1	1	1	1	1	1	1	0	2	1	2	1	1	1	2	2	2	2	2	2	1	2	2	1	1	1	1	1
sugars	malK	K10111	6	4	1	1	1	1	2	2	2	3	3	2	2	2	2	5	4	4	7	10	9	13	13	3	9	7	9	7	7	7	4	5	5	4	4	4	4	4
sugars	malZ	K01187	0	2	1	1	1	1	1	1	1	1	1	1	1	1	1	1	0	0	3	4	3	4	4	2	3	4	4	3	3	3	2	2	2	2	2	2	2	2
sugars	manXa	K02793	1	1	1	1	1	1	1	1	1	1	1	1	1	1	1	1	1	1	1	1	1	1	1	1	1	1	1	1	1	1	1	1	1	1	1	1	1	1
sugars	msmE	K10117	0	0	0	0	0	0	0	0	0	0	0	0	0	0	0	0	0	0	0	1	1	3	3	0	2	1	1	1	1	1	1	1	1	1	1	1	1	1
sugars	rbsB	K10439	1	0	0	0	0	0	0	0	0	0	0	0	0	0	0	0	2	0	1	2	1	3	3	0	1	1	1	1	1	1	0	2	2	0	0	0	0	0
sugars	rbsC	K10440	0	0	0	0	0	0	0	0	0	0	0	0	0	0	0	0	1	0	0	1	1	2	2	0	1	2	2	2	1	1	0	2	2	0	0	0	0	0
sugars	scrK	K00847	1	1	1	1	1	1	1	2	1	1	0	1	1	1	1	1	1	1	1	1	1	1	1	1	1	1	1	1	1	1	1	1	1	1	1	1	1	1
sugars	sucrose phosphorylase	K00690	1	0	0	0	0	0	1	1	1	1	1	1	1	1	1	0	0	0	0	0	0	0	0	0	0	0	0	0	0	0	0	0	0	0	0	0	0	0
polysaccharides	galD	K16514	1	0	0	0	0	0	0	0	0	0	0	0	0	0	0	0	0	0	1	1	0	0	0	0	0	0	1	0	1	1	0	0	0	2	2	2	2	2
polysaccharides	ligA	K04100	2	2	0	0	0	0	0	0	0	0	0	0	0	0	0	2	2	2	2	2	2	2	2	2	2	1	1	1	2	2	2	2	2	2	1	1	1	1
polysaccharides	ligB	K04101	2	2	0	0	0	0	0	0	0	0	0	0	0	0	0	2	2	2	2	2	2	2	2	2	2	1	1	2	2	2	2	2	2	2	1	1	1	1
polysaccharides	ligC	K10219	1	1	0	0	0	0	0	0	0	0	0	0	0	0	0	1	1	1	1	1	1	1	1	1	1	1	1	1	1	1	1	1	1	1	1	1	1	1
polysaccharides	ligI	K10221	1	1	0	0	0	0	0	0	0	0	0	0	0	0	0	1	1	1	1	1	1	1	1	1	1	1	1	1	1	1	1	1	1	1	1	1	1	1
polysaccharides	ligJ	K10220	1	1	0	0	0	0	0	0	0	0	0	0	0	0	0	2	2	2	1	1	1	1	1	1	1	1	1	1	1	1	1	1	1	1	1	1	1	1
polysaccharides	ligK	K10218	3	1	0	0	0	0	0	0	0	0	0	0	0	0	0	4	8	2	5	5	1	1	1	2	1	2	2	2	2	2	2	4	4	2	1	1	1	1
vitamin B12	btuB	K16092	0	1	1	1	1	1	1	1	1	1	1	1	1	1	1	0	0	0	0	1	0	1	1	1	1	2	1	1	1	1	1	1	1	1	1	1	1	1
vitamin B12	tonB	K03832	3	4	1	1	1	1	2	2	2	2	2	2	2	2	2	3	4	4	5	4	3	4	4	3	4	2	3	3	4	4	3	3	4	3	3	3	3	3
carbon fixation	prkB	K00855	1	0	1	1	1	1	1	1	1	1	1	1	1	1	1	1	2	0	1	1	1	1	1	1	1	0	0	1	1	1	1	0	0	1	1	1	1	1
carbon fixation	rbcL	K01601	0	0	0	0	0	0	0	0	0	0	0	0	0	0	0	0	0	0	0	1	1	1	1	1	1	0	0	1	0	0	1	0	0	1	1	1	1	1
carbon fixation	rbcS	K01602	0	0	0	0	0	0	0	0	0	0	0	0	0	0	0	0	0	0	0	1	1	1	1	1	1	0	0	1	0	0	1	0	0	1	1	1	1	1
carbon fixation	cbbM	K01601	1	0	1	1	1	1	1	1	1	1	1	1	1	1	1	1	1	1	1	0	0	0	0	0	0	0	0	0	1	1	0	0	0	0	0	0	0	0
sulfur oxidation	dsrA	K11180	1	0	0	0	0	0	1	0	0	0	0	1	1	0	1	1	1	2	0	0	0	0	0	0	0	0	0	0	0	0	0	0	0	0	0	0	0	0
sulfur oxidation	dsrB	K11181	1	0	0	0	0	0	1	0	0	0	0	1	1	0	1	1	1	2	0	0	0	0	0	0	0	0	0	0	0	0	0	0	0	0	0	0	0	0
sulfur oxidation	fccA	K17230	6	4	2	2	2	2	2	2	2	2	2	2	2	2	2	9	7	8	5	4	6	5	5	3	6	4	4	6	4	4	4	3	3	3	3	3	3	3
sulfur oxidation	fccB	K17229	1	1	1	1	1	1	1	1	1	1	1	1	1	1	1	3	2	3	1	1	2	1	1	1	2	1	1	1	3	3	2	1	1	1	1	1	1	1
sulfur oxidation	soxA	K17222	2	1	1	1	1	1	1	1	1	1	1	1	1	1	1	1	1	1	2	1	1	1	1	0	2	1	1	1	1	1	0	0	0	0	1	1	1	1
sulfur oxidation	soxB	K17224	1	1	1	1	1	1	1	1	1	1	1	1	1	1	1	2	1	2	1	1	1	1	1	0	1	1	1	1	1	1	0	0	0	0	1	1	1	1
sulfur oxidation	soxX	K17223	2	1	1	1	1	1	1	1	1	1	1	1	1	1	1	1	1	1	2	1	1	1	1	0	2	1	1	1	1	1	0	0	0	0	1	1	1	1
sulfur oxidation	soxY	K17226	5	2	1	1	1	1	1	1	1	2	1	1	1	1	1	4	4	4	5	4	4	4	4	4	2	2	2	2	4	4	3	2	2	2	2	2	2	2
sulfur oxidation	soxZ	K17227	2	1	1	1	1	1	1	1	1	1	1	1	1	1	1	1	1	1	2	1	1	1	1	1	1	1	1	1	1	1	1	1	1	1	1	1	1	1
sulfur oxidation	soxC	K17225	1	1	1	1	1	1	1	1	1	1	1	1	1	1	1	1	1	1	1	1	1	0	0	0	1	1	1	1	1	1	0	0	0	0	1	1	1	1
sulfur oxidation	soxD	K22622	1	1	1	1	1	1	1	1	1	1	0	1	1	2	1	1	1	1	1	1	1	0	0	0	1	1	1	1	1	1	0	0	0	0	1	1	1	1
sulfur oxidation	sqrF	K17218	1	1	1	1	1	1	2	1	1	1	1	2	2	1	2	3	3	4	0	1	1	0	0	0	0	1	0	1	1	1	0	0	0	0	2	2	2	2
sheath formation	wza/epsA	K01991	3	3	3	2	2	2	2	2	2	2	2	2	2	2	2	3	3	2	4	3	3	3	3	4	4	4	4	5	4	4	4	4	4	4	4	4	4	4
sheath formation	wzb/epsB	K25307	1	1	1	1	1	1	1	1	1	1	1	1	1	1	1	1	1	1	1	1	1	1	1	1	1	1	1	1	1	1	1	1	1	1	1	1	1	1
sheath formation	wzc/epsF	K25590	4	1	1	1	1	1	1	1	1	1	1	1	1	1	1	3	5	3	3	2	2	2	2	3	3	3	3	3	3	3	3	3	4	3	3	3	3	3
oxygen tolerance	ccoN	K00404	1	1	1	1	1	1	1	1	1	1	1	1	1	1	1	1	1	2	1	1	1	1	1	1	1	1	1	1	1	1	1	1	1	1	1	1	1	1
oxygen tolerance	ccoO	K00405	1	1	1	1	1	1	1	1	1	1	1	1	1	1	1	1	1	2	1	1	1	1	1	1	1	1	1	1	1	1	1	1	1	1	1	1	1	1
oxygen tolerance	ccoP	K00406	1	1	1	1	1	1	1	1	1	1	1	1	1	1	1	1	1	2	1	1	1	1	1	1	1	1	1	1	1	1	1	1	1	1	1	1	1	1
oxygen tolerance	ccoQ	K00407	1	1	1	1	1	1	1	1	1	1	1	1	1	1	1	1	1	2	1	1	1	1	1	1	1	1	1	1	1	1	1	1	1	1	1	1	1	1
oxygen tolerance	coxA	K02274	2	2	0	0	0	0	0	0	0	0	0	0	0	0	0	1	1	4	2	1	1	1	1	1	1	1	1	1	2	1	1	1	1	1	1	1	1	1
oxygen tolerance	coxB	K02275	2	2	0	0	0	0	0	0	0	0	0	0	0	0	0	1	1	1	2	1	1	1	1	1	1	1	1	1	1	1	1	1	1	1	1	1	1	1
oxygen tolerance	coxC	K02276	2	2	0	0	0	0	0	0	0	0	0	0	0	0	0	1	1	3	2	1	1	1	1	1	1	1	1	1	1	1	1	1	1	1	1	1	1	1
oxygen tolerance	coxD	K02277	0	1	0	0	0	0	0	0	0	0	0	0	0	0	0	0	0	0	1	0	0	0	0	0	0	0	0	0	0	0	0	0	0	0	0	0	0	0
oxygen tolerance	cydX	K00424	0	0	1	1	1	1	1	1	1	1	1	1	1	1	1	0	0	0	0	0	0	0	0	0	1	0	0	0	1	1	0	0	0	0	1	1	1	1
PHB	phaA	K00626	5	5	4	4	4	4	4	4	4	5	4	4	4	4	4	9	8	5	5	5	5	5	5	4	4	6	5	5	5	5	5	6	6	6	6	6	6	6
PHB	phaB	K00023	2	1	1	1	1	1	1	1	1	1	1	1	1	1	1	2	3	1	1	1	1	1	1	1	1	1	1	1	1	1	1	1	1	1	1	1	1	1
PHB	phaC	K03821	2	2	1	1	1	1	1	1	1	1	1	1	1	1	1	3	3	2	2	1	1	1	1	2	1	1	1	3	3	3	3	2	2	2	2	2	2	2
PHB	phaZ	K05973	2	1	2	1	2	1	1	1	1	1	1	1	1	1	1	1	1	1	2	2	2	1	1	2	1	1	1	1	1	1	1	1	1	1	1	1	1	1
glycogen	galU	K00963	1	1	1	1	1	1	1	1	1	1	1	1	1	1	1	1	1	1	1	1	1	1	1	1	1	1	1	1	1	1	2	2	2	2	2	2	2	2
glycogen	glgA	K00703	1	1	1	1	1	1	1	1	1	1	1	1	1	1	1	1	1	1	1	1	1	1	1	1	0	1	1	1	1	1	1	1	1	1	1	1	1	1
glycogen	glgB	K00700	4	1	1	1	1	1	1	1	1	1	1	1	1	1	1	1	1	1	1	1	1	1	1	1	0	1	1	1	1	1	1	1	1	1	1	1	1	1
glycogen	glgC	K00975	1	1	1	1	1	1	1	1	1	1	1	1	1	1	1	2	2	1	1	1	1	1	1	1	0	2	1	1	1	1	1	1	1	1	1	1	1	1
glycogen	glgP	K00688	1	1	1	1	1	1	1	1	1	1	1	1	1	1	1	1	1	1	1	1	1	1	1	1	0	2	1	1	1	1	1	1	1	1	1	1	1	1
glycogen	glgY	K06044	0	0	0	0	0	0	0	0	0	0	0	0	0	0	0	0	0	0	0	0	0	0	0	0	0	0	0	0	0	0	0	0	0	0	0	0	0	0
glycogen	malS	K01176	2	0	0	0	0	0	0	0	0	0	0	0	0	0	0	2	2	2	0	3	0	3	3	0	2	3	3	0	0	0	1	0	0	0	1	1	1	1
glycogen	treX	K01214	2	1	2	2	2	2	2	2	2	2	2	2	2	2	2	2	2	3	2	2	2	2	2	2	0	2	2	2	2	2	2	2	2	2	2	2	2	2
polyphosphate	phoU	K02039	2	1	1	0	0	1	1	1	1	1	1	1	1	1	1	1	1	2	2	1	1	1	1	1	2	1	2	2	2	2	1	1	1	1	1	1	1	1
polyphosphate	pit	K03306	1	1	0	1	1	1	1	1	1	1	1	1	1	1	1	1	1	1	1	1	1	1	1	1	0	1	1	1	1	1	1	1	1	1	1	1	1	1
polyphosphate	ppk	K00937	1	1	1	1	1	1	1	1	1	1	1	1	1	1	1	1	1	1	1	1	1	1	1	1	1	1	1	1	1	1	1	1	1	1	1	1	1	1
polyphosphate	pstA	K02038	4	1	1	1	1	1	1	1	1	1	1	1	1	1	1	1	1	2	2	1	1	1	1	1	2	1	2	1	1	1	1	1	1	1	1	1	1	1
polyphosphate	pstB	K02036	2	1	1	0	0	1	1	1	1	1	1	1	1	1	1	1	1	2	2	1	1	1	1	1	2	1	2	1	1	1	1	1	1	1	1	1	1	1
polyphosphate	pstC	K02037	4	1	1	1	1	1	1	1	1	1	1	1	1	1	1	1	1	2	2	1	1	1	1	1	2	1	2	1	1	1	1	1	1	1	1	1	1	1
polyphosphate	pstS	K02040	4	2	2	2	2	2	2	2	2	3	2	2	2	2	2	2	1	3	3	2	2	1	1	2	4	3	4	3	4	4	3	3	3	3	3	3	3	3
CAZy	Auxiliary Activities	N/A	10	15	6	5	6	6	4	4	4	5	4	4	4	4	4	11	10	10	13	13	11	16	16	13	12	14	12	12	13	13	13	12	12	15	13	13	13	13
CAZy	Carbohydrate-Binding Modules	N/A	2	1	1	1	1	1	1	1	1	1	1	1	1	1	1	3	3	2	2	3	2	5	5	2	4	3	3	2	2	2	3	3	3	3	3	3	3	3
CAZy	Carbohydrate Esterases	N/A	12	9	4	3	4	5	5	5	5	5	4	5	5	5	5	7	9	9	8	6	7	10	10	8	11	11	11	11	10	11	7	5	5	7	7	7	7	7
CAZy	Glycoside Hydrolases	N/A	52	32	14	14	15	14	16	16	15	16	14	15	15	16	15	43	35	38	45	53	52	66	66	35	47	56	58	55	48	47	38	40	40	35	37	35	35	35
CAZy	GlycosylTransferases	N/A	53	51	34	32	37	36	34	34	35	35	31	33	35	30	35	55	40	36	50	45	46	48	48	50	50	54	55	57	63	62	67	57	57	55	53	51	52	51
CAZy	Polysaccharide Lyases	N/A	4	4	2	2	2	2	2	2	2	2	2	2	2	2	2	3	2	4	2	8	6	5	5	1	7	5	5	4	6	6	8	8	8	9	7	7	7	7

## Sheet: Table S4
gene cluster ID	genome name	gene callers ID	total hemes	gene	Localization, PSORTb v 3.0	Notes
GC_00005823	Ca. Intricatilinea gracilis	647	11	UetJ	Extracellular 9.65
GC_00016986	Ca. Intricatilinea gracilis	655	0	UetC	Cytoplasmic membrane 4.69/Outer membrane 4.55
GC_00002164	Ca. Intricatilinea gracilis	2352	27	PCC3	Periplasmic 9.84
GC_00001626	Ca. Intricatilinea gracilis	2353	57	PCC3	Extracellular 5.54/Periplasmic 4.45
GC_00010801	Ca. Intricatilinea gracilis	2354	0	PCC3-porin	Outer membrane 9.52
GC_00017713	Ca. Intricatilinea gracilis	2641	0	MtoB	Extracellular 6.26/Outer membrane 3.73
GC_00012697	Ca. Intricatilinea gracilis	2642	10	MtoA	Periplasmic 9.84
GC_00019107	Ca. Intricatilinea gracilis	2643	10	MtrC	Extracellular 9.65
GC_00006561	Ca. Intricatilinea gracilis	3331	10		Unknown 2.0 - no signal peptide	Phobius predicts signal peptide, non-cytoplasmic
GC_00002081	Leptothrix sp. DE1.014	280	10	MtoA	Periplasmic 9.84
GC_00018080	Leptothrix sp. DE1.014	281	0	MtoB	Extracellular 6.26/Outer membrane 3.73
GC_00001980	Leptothrix sp. DE1.014	386	0	MtoB	Cytoplasmic membrane 4.69/Outer membrane 4.55
GC_00002081	Leptothrix sp. DE1.014	387	10	MtoA	Periplasmic 9.84
GC_00010801	Leptothrix sp. DE1.014	390	0	PCC3-porin	Cytoplasmic membrane 4.69/Outer membrane 4.55
GC_00001626	Leptothrix sp. DE1.014	391	23	PCC3	Extracellular 5.54/Periplasmic 4.45
GC_00002164	Leptothrix sp. DE1.014	392	24	PCC3	Periplasmic 9.84
GC_00002081	Leptothrix toolikensis 2E 3300045995 s8	1082	10	MtoA	Periplasmic 9.83
GC_00001980	Leptothrix toolikensis 2E 3300045995 s8	1083	0	MtoB	Outer membrane 9.52
GC_00003468	Leptothrix toolikensis 2E 3300045995 s8	1524	0	PCC3-porin	Outer membrane 9.49
GC_00001626	Leptothrix toolikensis 2E 3300045995 s8	1525	16	PCC3	Extracellular 9.64
GC_00001626	Leptothrix toolikensis 2E 3300045995 s8	2135	10	PCC3	Extracellular 5.54/Periplasmic 4.45	no porin identified within +/- 2 genes
GC_00002164	Leptothrix toolikensis 2E 3300045995 s8	2136	24	PCC3	Periplasmic 9.84
GC_00002081	Leptothrix toolikensis 2A 3300045855 s0	996	10	MtoA	Periplasmic 9.83
GC_00001980	Leptothrix toolikensis 2A 3300045855 s0	997	0	MtoB	Outer membrane 9.52
GC_00001626	Leptothrix toolikensis 2A 3300045855 s0	1738	10	PCC3	Extracellular 9.64	no porin identified within +/- 2 genes
GC_00002164	Leptothrix toolikensis 2A 3300045855 s0	1739	24	PCC3	Periplasmic 9.84
GC_00003468	Leptothrix toolikensis 2A 3300045855 s0	2434	0	PCC3-porin	Outer membrane 9.49
GC_00001626	Leptothrix toolikensis 2A 3300045855 s0	2435	18	PCC3	Extracellular 5.54/Periplasmic 4.45
GC_00001980	Leptothrix toolikensis 2B 3300045743 s2	545	0	MtoB	Outer membrane 9.52
GC_00002081	Leptothrix toolikensis 2B 3300045743 s2	546	10	MtoA	Periplasmic 9.83
GC_00002164	Leptothrix toolikensis 2B 3300045743 s2	1991	24	PCC3	Periplasmic 9.84
GC_00001626	Leptothrix toolikensis 2B 3300045743 s2	1992	27	PCC3	Periplasmic 9.0
GC_00003468	Leptothrix toolikensis 2B 3300045743 s2	1993	0	PCC3-porin	Outer membrane 9.49
GC_00001980	Leptothrix toolikensis 2C 3300045733 s0	1735	0	MtoB	Outer membrane 9.52
GC_00002081	Leptothrix toolikensis 2C 3300045733 s0	1736	10	MtoA	Periplasmic 9.83
GC_00001626	Leptothrix toolikensis 2C 3300045733 s0	1914	13	PCC3	Extracellular 5.54/Periplasmic 4.45	no porin identified within +/- 2 genes
GC_00002164	Leptothrix toolikensis 2C 3300045733 s0	1915	24	PCC3	Periplasmic 9.84
GC_00003468	Leptothrix toolikensis 2C 3300045733 s0	2599	0	PCC3-porin	Outer membrane 9.49
GC_00001626	Leptothrix toolikensis 2C 3300045733 s0	2600	16	PCC3	Extracellular 5.54/Periplasmic 4.45
GC_00002164	Leptothrix ochracea MN2.012	277	24	PCC3	Periplasmic 9.84
GC_00001626	Leptothrix ochracea MN2.012	278	29	PCC3	Extracellular 5.54/Periplasmic 4.45
GC_00003468	Leptothrix ochracea MN2.012	279	0	PCC3-porin	Outer Membrane 9.49
GC_00001980	Leptothrix ochracea MN2.012	1482	0	MtoB	Unknown 2.0 - no signal peptide	very short
GC_00002081	Leptothrix ochracea MN2.012	1483	10	MtoA	Periplasmic 9.84
GC_00001980	Leptothrix ochracea MN2.012	2726	0	MtoB	Outer membrane 9.52
GC_00003468	Leptothrix ochracea ISCOC1.001	1048	0	PCC3	Outer membrane 9.49
GC_00001626	Leptothrix ochracea ISCOC1.001	1302	0	PCC3	Cytoplasmic membrane 9.86	very short
GC_00002164	Leptothrix ochracea ISCOC1.001	1303	24	PCC3	Periplasmic 9.84	no porin identified within +/- 2 genes
GC_00001626	Leptothrix ochracea ISCOC1.001	1998	29	PCC3	Extracellular 5.54/Periplasmic 4.45
GC_00003468	Leptothrix ochracea ISCOC1.001	1999	0	PCC3-porin	Outer membrane 9.49
GC_00001980	Leptothrix ochracea ISCOC1.001	2180		MtoB	Outer membrane 9.52
GC_00002081	Leptothrix ochracea ISCOC1.001	2181	10	MtoA	Periplasmic 9.84
GC_00003468	Leptothrix ochracea ISCOC1bead.006	271	0	PCC3-porin	Outer membrane 9.49
GC_00001626	Leptothrix ochracea ISCOC1bead.006	272	29	PCC3	Extracellular 5.54/Periplasmic 4.45
GC_00002164	Leptothrix ochracea ISCOC1bead.006	273	24	PCC3	Periplasmic 9.84
GC_00002081	Leptothrix ochracea ISCOC1bead.006	1029	10	MtoA	Periplasmic 9.84
GC_00001980	Leptothrix ochracea ISCOC1bead.006	1030	0	MtoB	Outer membrane 9.52
GC_00002081	Leptothrix ochracea ISCOA1K.005	437	10	MtoA	Periplasmic 9.83
GC_00001980	Leptothrix ochracea ISCOA1K.005	438	0	MtoB	Outer membrane 9.52
GC_00002164	Leptothrix ochracea ISCOA1K.005	1336	24	PCC3	Periplasmic 9.84	no porin identified within +/- 2 genes
GC_00001626	Leptothrix ochracea ISCOA1K.005	1337	0	PCC3	Cytoplasmic membrane 9.86	very short
GC_00002081	Leptothrix ochracea ISCOA1K.005	1354	2	MtoA	Periplasmic 9.84	very short
GC_00001980	Leptothrix ochracea ISCOA1K.005	1641	0	MtoB	Unknown 2.0 - no signal peptide	very short
GC_00001980	Leptothrix ochracea ISCOA1K.005	2360	0	MtoB	Unknown 2.0 - no signal peptide	very short
GC_00001626	Leptothrix ochracea ISCOA1K.005	2601	29	PCC3	Extracellular 5.54/Periplasmic 4.45
GC_00003468	Leptothrix ochracea ISCOA1K.005	2602	0	PCC3-porin	Outer membrane 9.49
GC_00001980	Leptothrix ochracea MN3.008	1897	0	MtoB	Outer membrane 9.52
GC_00002081	Leptothrix ochracea MN3.008	1898	10	MtoA	Periplasmic 9.84
GC_00001626	Leptothrix ochracea MN3.008	2188	13	PCC3	Extracellular 9.65	no porin identified within +/- 2 genes
GC_00002164	Leptothrix ochracea MN3.008	2189	24	PCC3	Periplasmic 9.84
GC_00001980	Leptothrix ochracea SP4.002	400	0	MtoB	Unknown 2.0 - no signal peptide	very short
GC_00001980	Leptothrix ochracea SP4.002	747	0	MtoB	Unknown 2.0 - no signal peptide	very short
GC_00002081	Leptothrix ochracea SP4.002	1157	3	MtoA	Periplasmic 9.83	very short
GC_00003468	Leptothrix ochracea SP4.002	1344		PCC3	Outer membrane 9.52
GC_00001626	Leptothrix ochracea SP4.002	1345	17	PCC3	Extracellular 5.54/Periplasmic 4.45
GC_00002164	Leptothrix ochracea SP4.002	1346	24	PCC3	Periplasmic 9.84
GC_00002081	Leptothrix ochracea SP4.002	2056	8	MtoA	Periplasmic 9.84	short
GC_00001980	Leptothrix ochracea SP4.002	2057	0	MtoB	Cytoplasmic membrane 4.72/Outer membrane 4.58
GC_00002081	Leptothrix ochracea SP4.002	2237	3	MtoA	Periplasmic 9.84	very short
GC_00003468	Leptothrix ochracea DE1.021	929	0	PCC3	Unknown 2.5
GC_00001980	Leptothrix ochracea DE1.021	1296	0	MtoB	Unknown 2.0 - no signal peptide	very short
GC_00003468	Leptothrix ochracea DE1.021	1313	0	PCC3-porin	Unknown 2.0 - no signal peptide
GC_00001626	Leptothrix ochracea DE1.021	1314	15	PCC3	Extracellular 9.65
GC_00001980	Leptothrix ochracea DE1.021	1770	0	MtoB	Outer membrane 9.52
GC_00002081	Leptothrix ochracea DE1.021	1771	10	MtoA	Periplasmic 9.84
GC_00001626	Leptothrix ochracea DE1.021	1883	15	PCC3	Extracellular 5.54/Periplasmic 4.45	no porin identified within +/- 2 genes
GC_00002164	Leptothrix ochracea DE1.021	1884	24	PCC3	Periplasmic 9.84
GC_00002081	Leptothrix ochracea DE1.021	2641	2	MtoA	Periplasmic 9.84
GC_00002164	Leptothrix ochracea ISCOB2.007	75	24	PCC3	Periplasmic 9.84	no porin identified within +/- 2 genes
GC_00001626	Leptothrix ochracea ISCOB2.007	76	0	PCC3	Cytoplasmic membrane 9.86	very short
GC_00002081	Leptothrix ochracea ISCOB2.007	1396	2	MtoA	Periplasmic 9.84	very short
GC_00001980	Leptothrix ochracea ISCOB2.007	1475	0	MtoB	Unknown 2.0 - no signal peptide	very short
GC_00002081	Leptothrix ochracea ISCOB2.007	1530	2	MtoA	Periplasmic 9.84	very short
GC_00001980	Leptothrix ochracea ISCOB2.007	2329	0	MtoB	Unknown 2.0 - no signal peptide	very short
GC_00001980	Leptothrix ochracea DE2.004	1648	0	MtoB	Unknown 2.0 - no signal peptide	very short
GC_00002081	Leptothrix ochracea DE2.004	1923	2	MtoA	Periplasmic 9.84	very short
GC_00002081	Leptothrix ochracea DE2.004	1977	2	MtoA	Periplasmic 9.84	very short
GC_00003468	Leptothrix ochracea DE2.004	2234	0	PCC3-porin	Outer membrane 9.52
GC_00001626	Leptothrix ochracea DE2.004	2235	29	PCC3	Extracellular 5.54/Periplasmic 4.45
GC_00002164	Leptothrix ochracea DE2.004	2236	24	PCC3	Periplasmic 9.84
GC_00001980	Leptothrix ochracea DE2.004	2335	0	MtoB	Unknown 2.0 - no signal peptide	very short
GC_00006561	Sphaerotilus microaerophilus FB5	2226	10		Cytoplasmic 8.96 - no signal peptide	Phobius predicts signal peptide, non-cytoplasmic
GC_00006561	Leptothrix cholodnii SP6	1138	10		Unknown 2.0 - no signal peptide	Phobius predicts signal peptide, non-cytoplasmic; no porin identified within +/- 2 genes
GC_00002164	Leptothrix cholodnii SP6	1544	24	PCC3	Periplasmic 9.84
GC_00001626	Leptothrix cholodnii SP6	1545	23	PCC3	Extracellular 9.65
GC_00006161	Leptothrix cholodnii SP6	1546	0	PCC3-porin	Outer membrane 9.52
GC_00005823	Leptothrix cholodnii SP6	4122	11	UetJ	Extracellular 5.54/Periplasmic 4.45
GC_00016805	Leptothrix cholodnii SP6	4131	0	UetC	Extracellular 6.26/Outer membrane 3.73
GC_00005823	Leptothrix mobilis DSM10617	360	11	UetJ	Extracellular 9.65
GC_00007569	Leptothrix mobilis DSM10617	369	0	UetC	Outer membrane 9.52
GC_00006161	Leptothrix mobilis DSM10617	443	0	PCC3-porin	Outer membrane 9.52
GC_00001626	Leptothrix mobilis DSM10617	444	25	PCC3	Extracellular 5.54/Periplasmic 4.45
GC_00002164	Leptothrix mobilis DSM10617	445	24	PCC3	Periplasmic 9.84
GC_00006561	Leptothrix mobilis DSM10617	1826	8		Cytoplasmic 8.96 - no signal peptide	Phobius predicts signal peptide, non-cytoplasmic
GC_00006561	Leptothrix discophora CCM2812	1380	8		Unknown 2.0 - no signal peptide	Phobius predicts signal peptide, non-cytoplasmic
GC_00002164	Leptothrix discophora CCM2812	2651	24	PCC3	Periplasmic 9.84
GC_00001626	Leptothrix discophora CCM2812	2652	25	PCC3	Periplasmic 9.0
GC_00006161	Leptothrix discophora CCM2812	2653	0	PCC3-porin	Outer membrane 9.52
GC_00007569	Leptothrix discophora CCM2812	3434	0	UetC	Outer membrane 9.52
GC_00005823	Leptothrix discophora CCM2812	3443	11	UetJ	Extracellular 9.65
GC_00002164	Leptothrix mechoopdaensis BB-3	830	24	PCC3	Periplasmic 9.84
GC_00001626	Leptothrix mechoopdaensis BB-3	831	21	PCC3	Extracellular 5.54/Periplasmic 4.45
GC_00006161	Leptothrix mechoopdaensis BB-3	832	0	PCC3-porin	Outer membrane 9.52
GC_00005823	Leptothrix mechoopdaensis BB-3	2162	11	UetJ	Extracellular 5.54/Periplasmic 4.45
GC_00007569	Leptothrix mechoopdaensis BB-3	2171	0	UetC	Outer membrane 9.52
GC_00002164	Leptothrix mechoopdaensis BB-4	741	24	PCC3	Periplasmic 9.84
GC_00001626	Leptothrix mechoopdaensis BB-4	742	21	PCC3	Extracellular 5.54/Periplasmic 4.45
GC_00006161	Leptothrix mechoopdaensis BB-4	743	0	PCC3-porin	Outer membrane 9.52
GC_00005823	Leptothrix mechoopdaensis BB-4	2074	11	UetJ	Extracellular 5.54/Periplasmic 4.45
GC_00007569	Leptothrix mechoopdaensis BB-4	2083	0	UetC	Outer membrane 9.52
